# Supplementary material for: Industrial Use of Phosphate Food Additives: A Mechanism Linking Ultra-Processed Food Intake to Cardiorenal Disease Risk?
Source: Nutrients. 2023 Aug 9;15(16):3510. doi: 10.3390/nu15163510 (PMC10459924; doi:10.3390/nu15163510)
Supplement: Supplementary file 1 [file nutrients-15-03510-s001.zip]

Archive with 1 entries (1 files):
- nutrients-2548461-supplementary.docx
